# Supplementary material for: Guidelines for diagnostic next-generation sequencing
Source: Eur J Hum Genet. 2015 Oct 28;24(1):2–5. doi: 10.1038/ejhg.2015.226 (PMC4795226; doi:10.1038/ejhg.2015.226)
Supplement: Supplementary Table S1 [file ejhg2015226x2.xls]

## Sheet: Sheet1
Processing step	Description	Tools and databases	Output
Base calling and demultiplexing	Base calling and demultiplexing, are also referred as primary analysis.	vendor software of the sequencing platform	FASTQ file(s)
Primer trimming	In amplicon sequencing primers have to be trimmed from the reads	CutAdapt22, BWA23 (soft clipping while mapping)	FASTQ files or BAM file (if soft clipping by a mapper such as BWA)
Adapter trimming (optional)	Sequencing adapters may be trimmed from the read ends for those reads where the insert size is smaller than the read length. If not trimmed, sequenced adapters may interfere with mapping and variant calling, leading to false-positive or false-negative variant.	CutAdapt22, BWA23 (soft clipping while mapping), Trimmomatic24, SeqPrep25	FASTQ files or BAM file (if soft clipping by a mapper such as BWA)
Low-quality trimming (optional)	Low quality bases may also interfere with mapping and variant calling and can be trimmed from the end (and begin) of reads.	CutAdapt22, BWA23 (soft clipping while mapping), Trimmomatic24, SeqPrep25	FASTQ files or BAM file (if soft clipping by a mapper such as BWA)
Mapping	In the read mapping step, paired-end/ single-end reads are mapped to the reference genome allowing for base changes and indels. Mapping should always be performed against the full reference genome even when a small gene panel is sequenced.	BWA23, Novalign26, Stampy27, SOAP228, LifeScope29 (for color space reads), Bowtie30	BAM file
Duplicate removal (optional)	In shotgun sequencing few duplicates are expected since the DNA is randomly sheared. However, duplicates can occur during PCR and as an artifact of imaging. In amplicon sequencing, duplicates are expected and should not be removed.	Picard MarkDuplicates31	BAM file
Indel realignment (optional)	The presence of indels in the sequenced samples often leads to multiple single base mismatches around these sites, especially if they reside close to the start or end of reads. These artifacts may show up as false-positive variants during subsequent analysis. Local re-alignment algorithms identify such positions and try to minimize the amount of mismatching bases by performing a local re-alignmen…	GATK RealignerTargetCreator & IndelRealigner32 and SRMA33	BAM file
Quality score recalibration (optional)	After mapping to the reference genome, the base quality score of the reads can be recalibrated to better match the probability of false base calls and to spread the quality scores wider over the valid range. In most algorithms, false base calls are distinguished from real variants by performing a simple base calling or using databases of known polymorphisms.	GATK BaseRecalibrator & PrintReads32, ReQON34	BAM file
Variant calling	Variant calling consists of detecting and genotyping differences to the reference genome (base changes and small indels).	GATK UnifiedGenotyper32, GATK HaplotypeCaller32, samtools35 and Platypus36	VCF file
Annotation	Variant interpretation requires detailed annotation. Very basic annotations are gene name, region (exonic, splicing, intronic, intergenic, etc.) and coding change information. Additionally, minor allele frequency for known polymorphisms, pathogenicity and conservation scores and clinical databases can be used.	Annovar37, SNPeff38, Cartagenia Bench Lab NGS39, dbSNP40, 1000 Genomes41, ESP 650042, SIFT43, PhyloP44, MutationTaster45, COSMIC46, OMIM47, ClinVar48, HGMD49	CSV, TSV, TXT, excel files or databases
Filtering	To find disease related variants in large variant lists, rigorous filtering is needed. Typical variant filters exclude low quality variants, intronic/intergenic variants, synonymous SNPs or known polymorphisms with low frequencies in the population. However, this kind of filtering selects both for deleterious and false-positive variant calls. To remove the false-positives, filtering according to …	Cartagenia Bench Lab NGS39, SnpSift50	CSV, TSV, TXT, excel files or databases
