# Supplementary material for: Guidelines for diagnostic next-generation sequencing
Source: Eur J Hum Genet. 2015 Oct 28;24(1):2–5. doi: 10.1038/ejhg.2015.226 (PMC4795226; doi:10.1038/ejhg.2015.226)
Supplement: Supplementary Table S2 [file ejhg2015226x3.xls]

## Sheet: Sheet1
Quality metrics based on raw reads (FASTQ) or mapped reads (BAM)
Parameter	Comment
median base quality by cycle	Base quality typically decreases towards the end of the reads. As a rule of thumb, the quality score should not fall below 20 (Phred quality score).
percentage duplicate reads	The percentage of duplicate reads is an indicator of the library complexity.
percentage trimmed bases (if applicable)	The percentage of trimmed bases during adapter trimming.
percentage of mapped reads	The percentage of reads that could be mapped to the reference genome.
percentage of reads on target region	The percentage of reads that could be mapped to the technical target region.
average depth on target region	The average sequencing depth on the technical and clinical target regions.
percentage of target region with depth 20 or more	The percentage of the technical and clinical target regions sequenced with an informative depth greater than or equal to 20 (or any other informative depth considered to be the minimum for diagnostics).
Quality metrics based on variants (VCF)
Parameter	Comment
total number of variants	The total number of variants in the technical and clinical target regions should be similar for samples which were processed with the same panel/enrichment and have the same ethnicity.
percentage of variants known polymorphisms	Most detected variants (> 90%) of each sample should be known polymorphisms. The proportion of known polymorphisms depends on the sample’s ethnicity as well as the ethnicity of samples used to generate the known polymorphisms.
percentage of variants indels	The percentage of indels with respect to the total number of variants.
percentage of variants homozygous	The percentage of homozygous variants with respect to the total number of variants.
percentage of nonsense variants	The percentage of nonsense variants with respect to the total number of variants.
transition/transversion ratio	The ratio of transitions/transversions
