# Supplementary material for: Guidelines for diagnostic next-generation sequencing
Source: Eur J Hum Genet. 2015 Oct 28;24(1):2–5. doi: 10.1038/ejhg.2015.226 (PMC4795226; doi:10.1038/ejhg.2015.226)
Supplement: Supplementary Table S3 [file ejhg2015226x4.xls]

## Sheet: Sheet1
chromosome	position (hg19)	reference	Variant	dbSNP id	MAF
chr1	78578177	T	C	rs6666954	0.4524
chr2	147596973	A	G	rs4411641	0.4808
chr3	60898434	T	C	rs11130795	0.4533
chr4	185999543	G	A	rs6841061	0.4382
chr5	57617403	G	C	rs37535	0.4304
chr6	131148863	A	T	rs9388856	0.4483
chr8	107236280	G	T	rs1393978	0.4038
chr9	90062823	A	G	rs12682834	0.3892
chr11	13102924	G	A	rs2583136	0.4968
chr12	68195095	C	G	rs10748087	0.4881
chr13	79766188	A	G	rs2988039	0.4799
chr16	81816733	C	T	rs8045964	0.3846
chr20	14167283	A	G	rs6074704	0.4918
chr20	48301146	G	A	rs6512586	0.4318
