# Supplementary material for: Guidelines for diagnostic next-generation sequencing
Source: Eur J Hum Genet. 2015 Oct 28;24(1):2–5. doi: 10.1038/ejhg.2015.226 (PMC4795226; doi:10.1038/ejhg.2015.226)
Supplement: Supplementary Table S4 [file ejhg2015226x5.xls]

## Sheet: Sheet1
chromosome	start (hg19)	end (hg19)
chr1	152057442	152060019
chr9	5919683	5923309
chr18	19995536	19997774
