# Supplementary material for: Guidelines for diagnostic next-generation sequencing
Source: Eur J Hum Genet. 2015 Oct 28;24(1):2–5. doi: 10.1038/ejhg.2015.226 (PMC4795226; doi:10.1038/ejhg.2015.226)
Supplement: Supplementary Table S5 [file ejhg2015226x6.xls]

## Sheet: Sheet1
Recessive disorders
Technique	Proportion of target covered at 20X	Chance of finding 2 compound heterozygous variants	Chance of finding only 1 heterozygous variant	Chance of missing both variants
WES	0.75	0.551	0.383	0.066
WES	0.86	0.725	0.253	0.022
Target panel	0.96	0.903	0.095	0.002
Dominant disorders
Technique	Proportion of target covered at 20X	Chance of finding 1 heterozygous variant	Chance of missing heterozygous variant
WES	0.75	0.742	0.258
WES	0.86	0.851	0.149
Target panel	0.96	0.95	0.05
